# Supplementary material for: Occurrence of Capnophilic Lactic Fermentation in the Hyperthermophilic Anaerobic Bacterium Thermotoga sp. Strain RQ7
Source: Int J Mol Sci. 2022 Oct 10;23(19):12049. doi: 10.3390/ijms231912049 (PMC9570489; doi:10.3390/ijms231912049)
Supplement: Supplementary file 1 [file ijms-23-12049-s001.zip]

Archive with 1 entries (1 files):
- ijms-1873460-supplementary.pdf
